# Supplementary material for: Alterations of the gut microbiome are associated with epigenetic age acceleration and physical fitness
Source: Aging Cell. 2024 Feb 27;23(4):e14101. doi: 10.1111/acel.14101 (PMC11019127; doi:10.1111/acel.14101)
Supplement: Supplementary file 2 — Table S2. [file ACEL-23-e14101-s001.xlsx]

## Sheet: Supp_Table_S2
	Gender	Age	Diet	Smoking	DNAmAge	DNAmAgeHannum	DNAmAgeSkinBloodClock	DNAmPhenoAge	DNAmGrimAge	DNAmFitAge	VO2 max Est.	GripMax[kg]	JumpMax[cm]	BMI	Cognition	Redox Balance	Irisin	LDL	HDL	Ch	Tg	AgeAccel_DNAmAge	AgeAccel_Hannum	AgeAccel_SkinBlood	AgeAccel_Pheno	AgeAccel_Grim	AgeAccel_FitAge	DunedinPACE	Methanobrevibacter_smithii_2173	Bifidobacterium_adolescentis_1680	Bifidobacterium_longum_216816	Collinsella_aerofaciens_74426	Bacteroides_stercoris_46506	Bacteroides_uniformis_820	Bacteroides_vulgatus_821	Eubacterium_hallii_39488	Anaerostipes_hadrus_649756	Blautia_obeum_40520	Ruminococcus_torques_33039	Coprococcus_comes_410072	Dorea_longicatena_88431	Fusicatenibacter_saccharivorans_1150298	Eubacterium_rectale_39491	Roseburia_faecis_301302	Oscillibacter_sp_CAG_241_1262911	Faecalibacterium_prausnitzii_853	Ruminococcus_bromii_40518	Escherichia_coli_562	Akkermansia_muciniphila_239935
T_16	female	65	normal	no	59.7557	53.1683	63.6938	43.1259	64.1063	67.0237	33.73	38.3	21.1	27	6		10.908	6.08	1.86	8.85	1.79	-0.370122	-0.432741	-0.140524	-9.34991	0.541954	-0.913242	0.864484	0	0	0	0	0	0.0052478	0	0.0132902	0.0501186	0.0066953	0.0016414	0	0.008985	0.250287	5.5e-05	0	0	0.0072317	0	0.0061471	0.0022462
T_17	male	67	normal	yes							36.38	45.2	30.7	25.1	6			3.7	1.63	6.02	2.16							0.762077	0	0.138941	0.0458851	0.11317	0.0041247	0.0085128	0.0039592	0.0340857	0.0422064	0.0288622	2.88e-05	0.0068967	0.0150142	0.0232887	0.0792155	0.0041993	0.0126307	0.0209136	0	0.0071287	0.0559905
T_25	female	58	vegetarian	no	58.6254	45.5871	51.6704	39.4211	57.249	60.1956	44.01	42.2	29.9	23.1	7	5.2953	17.18	3.15	2.62	6.18	1.35	3.99951	-2.27959	-5.8906	-6.76475	-0.473939	-0.60959	0.853451	0.0008469	0	0.0075899	0.0322661	0	0.0046917	0	0.0035295	0.0031759	0.0021592	0	0.0012117	0.0005131	0.0086199	0.0048115	0	0	0.0019876	0.0148748	0.806129	0.0434591
T_26	female	66	normal	no	60.8618	53.9016	61.9408	51.629	62.2629	67.0703	29.89	37.6	33.7	20.8	0	5.28188	9.602	4.33	1.92	7	1.24	-0.04972	-0.518648	-2.78972	-1.74536	-2.13591	-1.88544	0.833477	0.0230981	0.0052133	0	0.0271669	0	9.06e-05	0.0001634	0.0106431	0.0019687	0.011096	0.0142551	0.000982	0.0018086	0.0093614	0.004773	0	0.0011866	0.0118694	0.0161153	0.0096054	0
T_32	male	73	normal	no	61.0575	58.9954	70.8575	47.0778	67.8682	66.7633	44.53	38.5	17.5	24.5	8	6.89342	14.021	2.58	1.29	4.1	1.23	-5.35381	-1.15928	-0.146409	-12.5865	-2.37194	-9.32417	0.911323	0.0100465	0	0.0008911	0.0119526	0	0.0546576	0.0451382	0.0130862	0.0126533	0.0075286	0.0049958	0.0131388	0.0185437	0.0438434	0.0266483	0.106281	0.0040542	0.0893624	0.076136	0.0165353	0
T_33	female	65	normal	no	50.3208	52.7353	64.0702	51.2871	65.1909	72.5151	40.72	32.3	23.5	23.2	7		10.398	2.35	2.28	4.86	0.79	-9.80495	-0.865746	0.23578	-1.18874	1.62664	4.57822	0.960373	0	0	0.0018918	0.0159403	0.0758844	0.0410127	0.113649	0.0265564	0.054018	0.0053848	0.0299671	0.0143407	0.0164701	0.0278577	0.0234095	0.0789389	0	0.0600919	0.0324876	0.0001219	0
T_43	male	54	vegetarian	no	44.3985	43.0543	49.3565	41.1554	55.5407	49.0252	47.09	52.8	35.3	21.6	9	7.44127	14.404	2.83	2.43	5.34	0.64	-7.08461	-1.53559	-4.61976	-1.43623	1.15576	-7.70472	0.891732	0.0037559	0.0022867	0	0.0251921	0.138351	0	0.0806388	0.0058023	0.0312661	0.0001517	0.0023733	0.0041429	0.0134086	0.0751658	0.074667	0.0218932	0	0.0953047	0.0339063	0	0
T_51	female	67	normal	no	66.0495	52.6771	65.5868	55.8583	60.325	65.0989	39.38	34.9	29.1	20.7	6	7.4924	10.026	3.59	2.16	6.31	0.75	4.35228	-2.56236	-0.039997	1.5854	-4.90825	-4.87567	0.738989	0.0427655	0	0	0.0191226	0.0006273	0.0130151	0.0066101	0.0290876	0.0452021	0.0046383	0.0213922	0.004739	0.0310122	0.0522781	0.0295983	0	0.0011906	0.0701677	0.0138286	0	0.0349262
T_52			normal	no																								1.02093	0	0	0	0.0419033	0	0.144224	0.0228874	0.051893	0.0143612	0.0027045	0.0012863	0.0137111	0.0155486	0.0813741	0.0005878	0.0299866	0.0050218	0.118916	0.058929	0	0
T_56	female	42	normal	no	42.4237	34.1938	42.2002	36.7135	45.5899	43.8879	55.08	36.3	32	20.4	6		11.972	2.9	2.32	5.61	0.92	0.368904	-0.56572	-1.02171	4.90463	1.21871	-0.616126	0.805787	0	0	0.0144274	0.0058547	0.14619	0.0658997	0	0.0086905	0.0271791	0.0008338	0.005122	0.0100998	0.0140778	0.0344489	0.0015418	0.0954378	0.0013967	0.0452499	0	0	0.0015337
T_71	male	67	normal	no	59.7539	58.2576	66.5718	49.6119	62.9129	65.057	50.29	60.3	32.6	23	6		18.438	3.24	1.96	5.6	0.79	-1.94328	3.01814	0.945081	-4.66103	-2.3204	-4.91754	0.785779	0	0.0189628	0.0166933	0.113096	0.0029758	0.012881	0.0055962	0.0154553	0.0364213	0.015158	0.0509074	0.0265328	0.0294539	0.0240597	0.0003823	0.0003234	8.26e-05	0.135283	0	0.0010024	0.0018636
T_77	male	70	normal	no	68.5555	61.6341	69.8541	64.9728	71.1047	75.8062	37.42	55.1	34	16.1	8		12.641	3.07	1.8	5.64	1.43	4.50121	3.93704	1.5388	8.00417	3.36801	2.77515	0.972902	0.0025236	0	0.0025774	0.0284234	0	0.0173933	0.067391	0.0103619	0.0043755	0.0046037	0.0030012	0.0081667	0.0136296	0.0375689	0	0.11908	0.0014464	0.0872511	0.0703681	0	0.002099
T_78	female	63	vegetarian	no	61.2541	57.0123	62.347	48.8832	58.2642	65.2546	41.18	34.5	23.7	23.7	8	5.21008	11.354	4.22	2.11	7.32	1.77	2.69969	5.04964	0.305021	-1.79553	-3.63108	-0.644721	0.873753	0.0003015	0.0701109	0.0946891	0.0476559	0.0002529	0.0139746	0.0026936	0.0065396	0.0024994	0.0117795	0.0022621	0.0007955	0.0152798	0.0115729	0.059207	0	0.0022444	0.0251315	0.0160557	0.378142	0
T_79	male	53	normal	no	49.738	45.0144	55.1896	38.5754	49.7523	53.8846	39.86	40.2	36.2	22.8	8		13.845	2.82	1.8	5.11	1.13	-0.959377	1.24375	2.10956	-3.11765	-3.79815	-1.82649	0.799897	0	0	0.0098148	0.073769	0.000226	0.0028319	0.0134843	0.0252712	0.0107658	0.0026504	0.102129	0.0209863	0.0392616	0.0242369	0.000192	0.0569405	0	0.10077	0	0	0
T_80	female	54	normal	no	51.9002	42.0019	51.6956	45.9605	54.096	57.6461	43.98	47.9	30	27.5	7		12.114	2.93	1.26	5.1	1.26	0.417078	-2.58797	-2.2807	3.36882	-0.289004	0.916247	0.890022	0	0.0116916	0.0102143	0.0494581	0.0004139	0.0058842	0.0004065	0.0133677	0.0253661	0.0019392	0.0003219	0.000989	0.0019686	0.0001116	0	0.000715	0	0.004562	0	0.782169	0.0004921
T_82	female	62	normal	no	64.5071	55.2786	62.7269	59.9291	58.8526	66.3506	37.9	30.1	21.2	23.2	6		13.138	4.24	2.02	7.4	1.86	6.73837	4.13513	1.58106	10.149	-2.20826	1.47019	0.897159	0.0134246	0.0172909	0	0.276705	0	0.0860112	0.0152569	0.0658822	0.0136412	0.0282208	0.0095651	0.0100788	0.042267	0.0131816	0.0009483	0.0047561	0.001565	0.0094726	0.013736	0.0061069	0.0006837
T_88	female	69	vegetarian	no	63.5106	60.2875	72.4229	63.2853	66.5446	71.4921	40.76	34.3	28.4	24	7		10.424	3.63	2.15	6.54	0.93	0.242044	3.40962	5.00373	7.2152	-0.357661	-0.520069	0.918056	0.0474434	0.0103996	0.0021479	0.0513933	0.0185637	0.0317544	0.0475228	0.0379662	0.0477174	0.0025762	0.0084275	0.008255	0.0293774	0.0490895	0.0053742	0.0240322	0.0022535	0.0494207	0.0211731	0.0025808	0.0089241
T_91	male	57	normal	no	51.8526	45.1706	52.5251	45.3281	60.0009	58.5512	45.72	43.7	25.4	25.4	5		14.241	2.58	2.09	5.15	0.8	-1.98764	-1.8769	-4.13972	0.040785	3.11249	-1.2351	0.9455	0	0	0.0541584	0.0104106	0.103909	0.0627751	0	0.0130128	0.0167707	0.0032059	0.0233767	0.0200455	0.0168127	0.0540128	0.0436241	0.0486173	0.009547	0.104423	0.104344	0.0004493	0
T_96	female	63	normal	no	60.8494	54.3099	62.2158	50.501	63.535	62.9212	40.49	25	26.6	26.8	8		10.756	3.02	1.95	5.52	0.68	2.29499	2.34729	0.173829	-0.177741	1.63968	-2.97809	0.939518	0	0	0.0144759	0.0740366	0.0232507	0.040828	0.0064713	0.0176179	0.0210227	0.002541	0	0.016199	0.0290964	0.0306265	0.222815	0.0473992	0.0059331	0.0775536	0.145174	0.0002188	0.007288
T_98	female	62	normal	no	52.8153	56.7569	64.3475	51.1944	56.46	61.9572	40.04	37.5	27.2	23.8	9		9.428	3.21	1.98	5.65	0.76	-4.95339	5.61346	3.20168	1.41428	-4.60081	-2.92321	0.787531	0	0	0.0164661	0.0168833	0.0168364	0.0155521	0	0.0368159	0.0691473	0.0145463	0.0027629	0.0103855	0.0076002	0.0702558	0.0619682	0.279077	0	0.1031	0	0.0002047	0
T_102	female	57	normal	no	55.2165	47.4941	60.9422	42.9588	53.3896	58.8034	47.47	26.9	22.1	25.1	6	5.91237	13.744	3.57	1.91	6.02	1.2	1.37633	0.446662	4.27741	-2.32854	-3.49885	-0.982918	0.686381	0	0	0	0.147554	0	0.0010179	0.0006685	0.0335722	0.0300999	0.0084299	0.0137559	0.0113546	0.0148873	0.0018874	0	0.000755	7e-06	0.0007497	0.0262697	0.589596	0.0118636
T_103	male	58	normal	no	60.9477	52.9966	59.2904	45.3951	53.8007	56.2415	44.65	54.4	33	23.4	4	6.59091		2.91	1.74	5.03	0.64	6.32181	5.12994	1.72934	-0.790738	-3.92221	-4.56369	0.822074	0.0004077	0.291014	0.0189497	0.148978	0	0.0025673	0.0001974	0.0248539	0.0209243	0.0140324	0.0674616	0.0382983	0.0311099	0.022904	0.0006157	0	0	0.0046809	0.0929445	0	2.66e-05
T_106	male	80	normal	no	73.7465	62.5809	75.2002	65.687	79.1345	79.859	43.84	36.7	21.6	23.7	8	5.69192		4.71	1.22	7.01	2.29	1.83529	-3.30815	-2.07701	-0.267211	3.05296	-3.3602	1.04548	0	0	0.0160497	0	0	0.0233779	0.0045647	0	0.119447	0.0048893	0.0411553	0	0	0.0352134	0.0490799	0	0	0.0230565	0.0603975	0.0114687	0
T_113	female	63	normal	no	57.7149	53.7651	64.8241	52.9674	62.911	70.19	48.54	31.1	29.4	21.8	9	5.17122	12.557	2.85	1.85	5.31	0.74	-0.839511	1.80242	2.78207	2.28868	1.01566	4.29072	0.975052	0.010211	0.0388082	0.0027943	0.0296927	0.0029897	0.0225303	0.0283894	0.0130167	0.0047025	0.0019374	0.0085853	0.0077537	0.027112	0.0154395	0.014656	0.0605215	0.0008724	0.0741639	0.0144471	0	0.0011595
T_117	male	74	normal	no	66.3055	63.3557	72.8078	63.2132	71.2892	73.0405	40.17	49.9	43.4	23.5	5	5.50266		5.02	1.64	7.79	2.01	-0.891574	2.38191	0.907731	2.65031	0.2145	-4.06583	0.805728	0.0262655	0.0086136	0	0.0228219	0	0.0050061	0.0041529	0.014547	0.0026863	0.0029879	0.0178196	0.0069706	0.0154066	0.0208755	0.0010887	0.0019843	0.0028599	0.0162818	0.0177183	0	0
T_119	male	59	normal	no	53.9092	48.7715	56.5687	49.5495	60.428	56.8964	54.86	48.7	36.4	27	6	5.48396		3.15	1.64	5.55	1.68	-1.50236	0.085627	-1.88848	2.46506	1.87059	-4.92759	0.97492	0	0.0199833	0.0029251	0.0194467	0	0.0082879	0.0086068	0.0855845	0.036544	0.0146742	0.0457501	0.031914	0.017503	0.0602352	2.47e-05	0.0053541	0	0.075353	0	0	0
T_120	male	53	normal	no	54.2938	48.7895	54.9863	41.9959	53.3951	52.3072	72.44	56.5	38.2	27.2	7	5.23585	12.749	2.83	1.78	5.11	1.27	3.59642	5.01882	1.90627	0.302859	-0.15536	-3.40389	0.966211	0	0.0054866	0.0513456	0.151243	0	0	0	0.106377	0.021655	0.0481608	0.099385	0.0021994	0.0350966	0.332819	0.0076222	0	0	0.0349797	0	0	0
T_131	female	49	normal	no	47.6725	36.1711	49.2448	34.4908	48.2082	51.2325	33.7	31.8	32.2	21	5	7.13443	11.828	2.68	2.08	5.28	1.04	0.117886	-4.32273	-0.25049	-3.60807	-2.00438	-0.403239	0.78981	0.0019731	0.0737956	0.0066579	0.0486501	0.0038396	0.0085897	0.0046155	0.0599047	0.0922157	0.0063029	0.0066617	0.009169	0.0276112	0.0344365	0.0022714	0.0358379	0.0010338	0.0650236	0.0204099	0.002595	0.0007997
T_132	male	56	normal	no	55.4786	46.0085	52.7712	46.4207	59.6603	62.3471	39.67	55.4	32.3	24.9	5	6.67097	10.82	3.49	1.15	5.44	1.11	2.42411	-0.219794	-2.99748	2.03194	3.60641	3.57956	1.12038	8.36e-05	0.0833819	0.0123125	0.140813	0.0009884	0.0070814	0.0060982	0.148704	0.0319172	0.0209076	0.006805	0.011797	0.0517912	0.0210468	0.0014397	0.0143619	0.0007887	0.0084112	0	0.0082172	0.0571256
T_135	male	66	normal	no	65.3782	59.9551	66.635	56.0607	66.3775	64.6791	48.67	35.4	25.2	20.7	8	5.16886		3.58	2.35	6.65	1.06	4.46672	5.5349	1.90443	2.68635	1.97868	-4.27665	0.965647	0.0047046	0.0064501	0.0026295	0.0108223	0	0.0594358	0.0421925	0.0186982	0.0218541	0.0096151	0.104327	0.0357041	0.0257083	0.0514982	0.0103342	0.0224979	0.0053383	0.0990902	0	0.0007908	0.0089722
T_141	male	42	normal	no	40.7866	37.5335	41.8062	30.2022	47.5633	46.904	39.44	60.1	32	26.6	7	7.79938		3.92	1.64	6.41	1.84	-1.26819	2.77399	-1.4157	-1.60665	3.19219	2.39997	0.87414	0	0	0.0079073	0	0.0128927	0.208642	0.069394	0.0282643	0.0636018	0.0336231	0	0.0239744	0.0106672	0.0779194	0.0648543	0	0	0.103192	0	0	0
T_144	male	47	normal	no	42.0289	36.2902	44.2286	35.069	48.9323	49.506	46.43	57.3	46	24.4	7	6.65269		4.08	1.53	6.68	1.93	-3.95433	-2.56529	-3.47436	-1.23265	0.388702	-0.092184	0.828946	0	0.00606	0.0102524	0	0	0.0843413	0.0698402	0.0183009	0.124916	0.0072983	0.0044445	0.0289797	0.0049035	0.101006	0.0208662	0	0	0.0626213	0	0	0
T_148	female	58	normal	no	51.1769	39.7338	55.3048	38.077	52.5374	55.9382	29.24	40.2	26.2	23.7	6	5.1761	16.004	3.88	2	6.73	1.04	-3.44901	-8.13286	-2.25623	-8.10885	-5.18548	-4.86694	0.738286	0.10902	0	0.0217825	0.0952738	0	0.0641361	0.0022461	0.0449136	0.033828	0.007045	0.0144932	0	0.0035276	0	0.0054447	0.0001777	0	0.0013033	0.0342738	0.101533	7.38e-05
T_149	female	70	normal	no	64.4221	60.9967	67.7696	59.4368	72.7867	78.9294	43.8	29.6	25.5	24.2	6	5.97692	8.606	4	1.17	6.08	1.96	0.367812	3.29963	-0.545689	2.46816	5.05001	5.89841	1.15139	0.0042082	0.0045548	0.0003164	0.0195272	0.012036	0.0204577	0.0112809	0.0094442	0.0113394	0.003735	0.0017397	0.0127658	0.0217746	0.0060794	0.0068679	0.0371091	0.0007651	0.063816	0.0534237	0.110216	0
T_156	male	65	normal		63.7671	58.3938	63.1503	47.8912	60.6213	61.2203	47.96	42.2	38.8	25.56	8	6.70606		2.71	1.53	4.67	0.85	3.64127	4.79273	-0.684089	-4.58464	-2.94298	-6.71663	1.09362	0	0.0777296	0.0067457	0.0607367	0.0006697	0.0101309	0.0062113	0.020279	0.0020522	0.0330333	0.0086757	0.0051036	0.0130966	0.0099414	0.100501	0.0041484	0.0023348	0.0730824	0.0603803	0	0
T_176	male	48	normal	no	52.7898	40.0135	54.2028	37.8684	47.3399	48.7962	54.3	58.4	36.1	22.8	6	4.57333		3.63	2.11	6.74	1.59	6.02087	0.338803	5.6037	0.668113	-2.03816	-1.82073	0.828672	0.0058339	0.107859	0.0488683	0.0623164	0.0089092	0.0245833	0.003139	0.025995	0.0039761	0.002953	0.0114502	0.0202791	0.0328184	0.0662188	0.0899003	0.011712	0.0003958	0.0774603	0	0	0
T_187	male	69	normal	no	69.8897	61.3816	71.6196	55.6435	71.2965	72.9534	44.17	43.3	28	24.2	6	8.53191	14.438	3.32	2.06	6.17	0.94	6.62111	4.5038	4.20048	-0.426555	4.39428	0.941191	0.859431	0.0082417	0	0	0.19825	0.0016779	0.0097702	0.0038357	0.0381331	0.0202253	0.0008514	0	0.0157841	0	0.0306952	0.0051002	0	5.44e-05	0.179256	0	0	0.0050818
T_189	female	63	normal	no	57.1899	52.4026	62.4921	52.2953	57.3531	64.0366	34.84	36.4	20.6	22	7	6.11765	17.712	2.5	2.34	5.14	0.71	-1.36446	0.43995	0.450087	1.61663	-4.54218	-1.86272	0.837943	0.00737	0.0129343	0.0610232	0.169227	0.0003648	0.0041752	0.0005189	0.0190473	0.0167655	0.0149095	0.0282064	0.0057168	0.0285694	0.0830722	6.83e-05	0.0025273	0.0013963	0.007683	0.0456787	0.0035023	0
C_207	male	38	normal	no	31.2701	28.0403	36.3136	28.731	44.6927	43.7733	48.78	65.2	48.1	29.9	5	5.46115	12.158	4.57	1.32	6.49	0.85	-7.64189	-3.44236	-3.32358	0.516332	3.65952	3.34459	0.909443	0	0	0.001249	0.0004504	0	0	0	0.0609835	0.0531402	0.024941	0.0936728	0	0.0932772	0.0604767	0.150748	0	0	0.0463183	0.081981	0.0014569	0
C_211	female	51	normal	no	55.7967	41.185	55.8909	44.8238	49.5916	54.513	26.29	33.2	30.5	19.5	8	4.89311		2.7	2.07	4.99	0.94	6.67065	-0.947247	4.60326	4.92781	-2.28995	0.8396	0.760727	0	0	0.0268252	0.188311	0	0.004023	0.0007777	0	0.0025902	0	0	0	0	0	0.0084115	0	0	0	0	0.0383675	0.0342572
C_218	male	42	normal	yes	43.4777	40.7867	40.393	33.3413	55.1088	49.945	37.3	52.1	46.9	27	7	5.49471		4.47	1.1	6.64	2.82	1.42289	6.02724	-2.82898	1.53246	10.7376	5.44098	1.00764	0	0.111929	0.0730131	0.173012	0	0	8.2e-05	0.0304966	0	0.0042912	0.004618	0.0044219	0.0435626	0.0067331	0.0096636	0	0.0001504	0.0038069	0.0034885	0.21625	0.0009298
C_223	male	69	normal	no	67.7893	57.9074	66.0077	62.3533	77.9425	78.4724	29.07	22.5	19.7	30.1	5	6.2042	11.736	4.5	1.13	6.58	1.84	4.52072	1.02953	-1.41144	6.28324	11.0403	6.46019	1.2792	0.0025851	0.300442	0	7.17e-05	0	0.0067034	0.0019466	0.0131215	0.000395	0.0587497	0	0.0031629	0.10487	0.0026363	0.0183934	0.0025245	0.0006248	0.0496139	0.0406393	0.0192767	0.0013651
C_229	female	56	normal	no	51.1192	43.8767	57.0999	46.3368	54.5352	60.1475	34.3	37	32.3	23.3	6	5.21957		3.61	1.47	5.61	1.25	-1.93534	-2.35154	1.33126	1.94806	-1.51873	1.37997	0.920072	0.136943	0.130397	0.0341147	0.0363471	0.0006561	0.0191599	0.023376	0.0116675	0.0543358	0.00201	0.007648	6.62e-05	0.0193778	0.0219857	0.0029928	0.0109389	0.0006963	0.0228277	0.136686	0.0036326	0.0027023
C_230	male	43	normal	no	42.9005	37.5256	46.3578	35.2721	45.5443	46.3341	42.63	61	35.8	24.9	8	8.07042	9.679	3	1.51	4.49	1.27	0.060049	1.94693	2.2397	2.56466	0.338662	0.81122	0.868835	0	0.0758634	0.0144396	0.0726691	0.0016313	0.0018603	0.0020029	0.0135874	0.0027626	0.0300655	0.0104753	0.0241344	0.0438745	0.0492014	0.0030776	0.0289139	0.0605795	0.0853343	0.0357916	0	0.0004058
C_231	female	70	normal	no	61.3337	55.0038	67.8071	53.1562	68.2761	74.5343	23.62	21.5	14.3	26.3	6	5.83503	9.58	3.09	1.35	4.95	1.35	-2.72051	-2.69321	-0.50819	-3.81247	0.539361	1.50332	0.982633	0	0	0.0395897	0.12118	0	0.0045398	0	0.0186211	0.185983	0.0285087	0.0068777	0.0128473	0.0095	0.0039614	0	0.0110885	0.0016482	0.0176377	0	0.0073072	0
C_232	male	72	normal	no	62.4413	57.0523	66.5717	57.0994	66.938	69.8771	29.51	54.2	25.3	24.7	5	7.38828	9.346	3.41	1.16	5.27	2.05	-3.18435	-2.28317	-3.53605	-1.6664	-2.46768	-5.19154	0.891363	0	0	0	0	0.0531846	0.0420986	0.0573069	0.0071542	0.0692853	0.0002589	0.0037867	0.0040747	0.0020022	0.0396582	0.0019662	0.0460881	0.0014937	0.109987	0	0	0
C_233	male	69	normal	no	64.651	60.1443	71.8194	62.2909	68.4519	73.6393	49.04	33.4	30.6	27.6	5	6.88427	11.335	3	1.03	4.67	2.11	1.3824	3.26647	4.40029	6.2208	1.54962	1.62714	0.97207	0	0	0	0.507458	0	0	0.0003007	0	0	0	0	0	0.0005904	0.0138704	0	0.0070778	0.002634	0.0570944	0	0	0.166668
C_234	female	80	normal	no	73.0359	68.513	80.3557	74.3043	76.7105	88.1582	21.4	22.9	17.5	30.1	5	5.66256	13.244	4.85	1.73	7.72	2.73	1.12467	2.62401	3.07849	8.35008	0.628983	4.93897	1.10056	0	0	0	0	0.0055463	0.0556575	0.084784	0.0117386	0.0094273	0.025154	0.0172236	0.0115711	0.0124768	0.019261	0.0040833	0	0	0.0227789	0	0	0.0005257
C_235	female	63	normal	no	50.1694	51.7708	61.3511	42.4287	58.5614	65.516	26.86	27.5	25.3	27.9	6	5.43256	11.382	3.39	1.45	5.5	1.56	-8.38498	-0.191827	-0.69091	-8.25005	-3.33391	-0.38331	1.00161	0	0.0057416	0	0.0028609	0	0.0006562	0	0	0	0	0	0	0	0	0	0	0.0030031	0	0	0.904805	0.0688443
C_237	female	53	normal	no	52.9946	43.5161	52.86	40.4793	54.9066	59.1924	41.42	29.5	22.3	29.4	6	5.27455	12.95	3.75	1.79	6.34	2.1	2.29721	-0.254549	-0.220042	-1.21382	1.35612	3.48132	0.891262	0	0.0051052	0.0157236	0.021547	0	0.0693597	0.0545235	0.0168257	0.0526034	0.0010732	0.0147036	0.0165386	0.0151212	0.0534537	0.0627241	0.0243077	0.0008169	0.0624808	0.0449063	0	0
C_239	female	67	normal	no	54.8169	50.9364	59.5752	46.5679	63.9499	69.2735	36.61	25.5	18.5	24.3	5	5.31788	12.682	4.49	1.96	7.2	1.55	-6.88031	-4.30309	-6.05153	-7.7051	-1.2834	-0.7011	0.916928	0	0.0583167	0.0681985	0.190081	0	0.0018747	0.0007605	0.0040141	0.0011888	0.0009321	0.0014064	0.0072673	0.0114781	0.010661	0.0062239	0.000544	9.33e-05	0.0726286	0.0520116	0	0.000399
C_240	female	65	normal	no	59.5173	51.5936	65.6721	58.4755	61.2001	69.4625	32.33	24.2	19.9	25	5	4.28398	13.86	4.11	1.7	6.5	1.37	-0.608474	-2.00743	1.83773	5.99967	-2.36424	1.52554	0.97896	0	0	0	0.141777	0.0158628	0.0124227	0.0282171	0.164919	0.0359037	0.0033088	0	0	0.024407	0.0427194	0	0	0	0.103764	0	0.0001452	0
C_241	female	65	normal	no	64.0066	51.7618	63.4506	57.6113	61.631	69.3989	38.53	25.2	17	22.8	8	4.4257	12.118	5.74	2.25	9.23	1.43	3.88085	-1.83928	-0.383739	5.13552	-1.93327	1.46198	0.909464	0	0	0	0	0	0	0	0.0135723	0.0871173	0.0053021	0	0.270294	0.0151844	0.147713	0	0.000186	0	0.0011673	0.056171	0	0
C_244	female	73	normal	no	65.0974	57.251	67.7566	58.2102	66.8193	75.6343	25.43	29.3	18.6	27.2	6	5.54568	13.396	3.52	1.63	5.79	1.82	-1.31394	-2.90366	-3.24732	-1.45412	-3.42083	-0.45319	0.933503	0.213411	0	0	0.0234175	0	0.000319	0	0.0317564	0.0333179	0.0474964	0.0010933	0.0028512	0.0034609	0.017974	0.0025102	0.0013581	0.0034562	0.0188278	0	0.332263	0.0014779
C_245	female	80	normal	no	76.1202	66.6418	78.3837	70.3771	74.7684	85.8093	29.6	18.7	15.9	29.7	5	3.9869		4.32	1.06	6.67	3.42	4.20898	0.752773	1.10649	4.4228	-1.31312	2.59003	0.986638	0.134894	0.0501698	0.0411276	0.0441234	0	0.0112327	5.58e-05	0.0080156	0.0091718	0.0004598	0.010737	0	0	0.0104125	0.0314465	0	1.45e-05	0.246584	0.0102053	0.167606	0.0001082
C_247	female	65	normal	no	60.6928	53.7349	67.7681	49.6708	62.4541	68.6479	34.96	26.1	25.9	24.7	5	5.44802	11.176	3.45	0.99	5.3	2.61	0.567064	0.133895	3.93377	-2.80498	-1.11023	0.710988	0.922293	0	0.0262819	0	0.0333895	0	0.0144605	0.002563	0	2.22e-05	0	0	0	0	2.21e-05	0.0009824	0	0.0099207	0.0096001	0.0044925	0.605813	0.178504
C_253	male	84	normal	no	78.6438	65.7423	77.6262	73.2973	83.9066	91.1915	23.75	32.9	10.3	31	5	5.12121	12.5	2.4	1.23	4.11	1.53	3.58977	-3.42352	-3.23585	3.7488	4.48712	3.89698	1.07705	0.0258121	0	0.0025963	0.0646217	0	0.0105788	0	0.0073046	0.083418	0.0758953	0.0482399	0.0078269	0.0406236	0.0197985	0.0297135	6.74e-05	0	0.0509825	0	0.101935	0.0108989
C_255	male	66	normal	yes	59.3361	56.6034	60.7785	62.6068	73.4932	73.9289	38.5	41.8	19.2	33.8	5	5.20233	13.5	4.49	1.62	7.14	1.71	-1.5754	2.18318	-3.95204	9.2324	9.09445	4.97319	1.14083	0	0.0434204	0.0089803	0.0462016	0	0.0788236	0.0301208	0.0080908	0.0192938	0.0159444	0.0069748	0.0046287	0.0159124	0.0331954	0.0067188	0.191068	0	0.0744364	0.0293953	0.0003782	0.03298
C_257	female	66	normal	no	70.4157	57.6445	68.6323	48.2467	63.5709	74.1495	42.61	25.7	19.1	26	7	5.37176	9.52	4.31	1.8	6.89	1.05	9.50427	3.2242	3.9017	-5.12767	-0.827895	5.19375	1.06203	0	0.0840592	0.003758	0.0866111	0	0.0098323	0.002096	0	0	0	0.0028451	0.0011849	0.001854	0.0113093	0	0	0.0039332	0.273823	0	0.0100873	0
C_259	female	42	normal	no	45.8754	30.8868	42.0153	32.6464	43.4477	43.0216	40.72	28.1	15.7	24	5	5.59214	9.655	2.76	1	4.24	0.89	3.82062	-3.87268	-1.2066	0.837532	-0.923496	-1.48247	0.911012	0.0213168	0.0428924	0.0048615	0.0258873	0	0.0056698	0.0052185	0.0391778	0.01253	0.002776	0.0108464	0.0146648	0.0223265	0.0055264	0.191347	0.186583	0.0002987	0.0597215	0	0.0105145	0.0015294
C_264	female	70	normal	no	66.5338	49.9703	66.2641	64.2804	71.8097	77.0889	26.52	28	22.2	24	6	5.51932	12.424	3.64	1.78	6.27	1	2.47956	-7.72674	-2.05126	7.31175	4.07298	4.0579	1.16561	0	0	0	0	0	0.0918825	0.02133	0.0132592	0.13421	0.0009839	0.0140998	0.0114871	0.0205263	0	0	0.0012092	0.0001791	0.0483705	0.0569691	0	0.005584
C_267	female	66	normal	no	58.6998	53.6803	67.0457	52.0553	67.3677	76.1817	33.34	27.7	22.3	23.3	6	4.77932	11.598	3.01	2.32	5.76	0.75	-2.21164	-0.739972	2.31512	-1.31909	2.96891	7.226	1.01196	0	0.0031127	0	0.0311859	0	0.057534	0.0156221	0.048547	0.243266	0.150591	0.0912519	0.0450085	0.0276468	0.0258625	0	0.001411	0	0.030108	0.0220335	0.0051218	0.0132003
C_269	female	66	normal	no	57.7758	51.8118	64.9398	47.4622	65.1185	73.7278	27.95	15.1	16.8	23.5	6	5.44332	10.668	4.17	1.67	6.79	1.74	-3.13572	-2.60847	0.209245	-5.91221	0.719696	4.77203	0.925183	0	0	0.008947	0	0	0.0190289	0	0.0135992	0.0350116	0.004118	0	0.0056503	0	0	0.0395142	0.0027781	0.000552	0.001444	0.0170543	0.489715	0.0055622
C_274	female	68	vegetarian	no	51.9594	47.6782	62.1042	46.7314	63.0334	67.8403	30.34	28.9	19.7	19.8	7	4.80321	15.388	4.18	2.51	7.57	0.75	-10.5235	-8.38041	-4.41878	-8.44009	-3.03435	-3.15304	0.699967	0	0	0	0.0068903	0	0.0263451	0.000267	0.0042985	0.0124734	0.0004057	0	0.0041028	0.0015168	0.0078016	0.0199281	0	0	0.0140045	0.0139773	0.0063262	0.0004595
C_275	male	57	normal	no	45.5547	43.9896	57.3872	43.7346	53.6521	53.1946	46.4	53.3	33.6	24.3	7	6.01156	15.888	2.85	1.49	4.79	0.76	-8.28553	-3.05787	0.722354	-1.55275	-3.23635	-6.59178	0.826218	0.0001222	0.0113483	0.0006007	0.0415515	0	0.0056807	0.0177657	0.0090896	0.0254758	0.0078164	0.0111602	0.00903	0.0159502	0.03722	0.0356408	0.0824536	0.0008634	0.121471	0.0014019	9.13e-05	0.0051341
C_276	female	66	normal	no	62.7133	50.45	63.9439	47.1246	60.9595	68.3908	21.04	26.1	23.7	20.9	5	5.50122	11.392	3.81	2.22	6.79	0.81	1.80178	-3.97023	-0.786682	-6.24981	-3.43926	-0.564938	0.859626	0	0.0697307	0.013441	0.138267	0	0.002733	0	0	0	0	0	0	0	0.0011363	0.0035613	0	0	0.231943	0.0009564	0.408266	0.0174889
C_277	female	65	normal	no	61.6272	53.6588	68.4437	57.9447	63.0136	75.0631	30.49	26.3	26.6	30.3	5	3.67335	12.014	5.28	1.61	8.42	3.36	1.50144	0.057772	4.60931	5.46885	-0.550684	7.12614	0.945012	0	0	0.174642	0.327176	0	0.0085467	0	0.0028792	0.0002022	0.0090776	8.65e-05	0	0.0099178	0.0166736	0.0091587	0	0	0.259275	0	0	0.0108968
C_279	male	78	normal	no	73.3968	68.3393	77.0376	66.6327	73.9431	84.8267	21.56	52.9	21.3	30.3	7	5.8827	11.586	4.28	1.2	6.67	3.01	3.05695	4.08866	1.55268	2.47557	-0.469467	3.64511	1.00317	0.0064976	0.0029252	0.001627	0.0326314	0	0.134862	0.0121463	0.0237071	0.0043608	0.0083903	0.0057361	0.0084859	0.007492	0.0211131	0.0033159	0.0111647	0.0018284	0.0293526	0.0467819	0.0443556	0.004475
C_280	female	52	normal	no	47.4336	41.5596	52.9899	37.0099	51.2116	55.437	39.5	20.7	30.9	23.5	6	4.66207	13.368	4.3	1.82	7.15	1.97	-2.47815	-1.3919	0.806011	-3.78464	-1.50437	0.744755	0.83545	0.0093111	0.0219622	0.0154914	0.038487	0.0070923	0.0905929	0.0249381	0.0124428	0.0088606	0.0213428	0.0146273	0.0074936	0.0126275	0.0382941	0.032587	0.0154965	0.0093796	0.0299604	0.0869848	0.0097078	0.0008008
C_282	female	62	normal	no	53.9339	45.5352	59.1463	38.1752	59.0513	61.9739	29.05	29.6	17.7	25.7	8	4.31224	10.891	5.33	1.07	7.73	1.43	-3.83474	-5.60825	-1.9995	-11.6049	-2.00956	-2.90652	0.835843	0	0.0057507	0.0020518	0.0007642	0	0.0023867	0	0	0	0	0.0010302	0	0	0.0003164	0	0	0	0.0072149	0	0.15565	0.0033423
C_285	female	73	normal	no	61.8145	61.3098	70.1503	54.8614	69.7648	78.2452	23.37	25.7	13.5	31.4	6	4.33529		4.38	1.66	6.94	1.38	-4.59688	1.15516	-0.853562	-4.80295	-0.475358	2.15769	0.937228	0	0.0011551	0.00685	0.0028505	0.246946	0.0990127	0.0442461	0.0039662	0.0013902	0.007332	0.0004946	0.000626	0.0031627	0.001852	0.000343	0.0051617	0.0020906	0.0073388	0.011947	0.0009105	0
C_286	female	50	gluten-free, lactose-free	no	50.153	41.0917	51.3713	38.9918	50.1184	55.6329	47.72	38.8	26.3	23.5	7	4.51575	12.904	2.26	1.57	4.17	1.08	1.81269	-0.221352	0.979845	-0.005619	-0.9286	2.97826	0.88465	0	0	0.0008318	0	0	0	0	0.0199131	0.0290679	0.0308998	0.0065625	0.0040501	0.0206724	0.0348809	0.0807512	0.0537353	0.0272061	0.0757735	0.0516035	0.0343036	0.0726789
C_289	male	73	normal	no	67.3965	59.6025	71.1967	62.4127	73.4893	75.199	39.72	45.8	34.1	27	4	5.83747	10.316	4.13	1.19	6.21	1.71	0.985124	-0.552128	0.192806	2.74834	3.24914	-0.888472	1.03292	0.0188019	0.004037	0.0028896	0.0331408	0	0.134169	0.0123184	0.0732048	0.0466533	0.0310735	0.0122566	0.0036536	0.0146317	0.0159913	0.0008953	0	0	0.0231072	0.0203666	0.0023541	0.0020649
C_303	female	73	normal	no	65.2327	58.6165	69.8331	56.9985	75.8897	79.3893	34.3	26.6	22.2	28	7	5.01179	11.765	3.28	1.53	5.49	3.05	-1.17868	-1.53816	-1.17086	-2.66582	5.6495	3.30184	1.14443	0	0	0.0003486	0	0.022974	0.227525	0.0747894	0.0010066	0.0065341	0	0	0	0.0308075	0.0012928	0	0	0	0.0698001	0.0469908	0.034353	0.0095567
C_306	male	67	normal	no	59.8193	54.0851	64.0663	60.1797	67.3596	68.7073	36.644	44.2	24.8	25.7	6	4.26753	10.247	4.69	1.23	7.2	3.82	-1.87789	-1.15431	-1.56046	5.90676	2.12633	-1.26721	1.01823	0.029214	0.0251852	0.0103241	0.0450774	0	0.0023454	0.0001113	0.0028981	0	0.0010864	0.0066425	0.0038888	0.0034995	0.0019561	0.0007559	0	0.0004934	0.0003816	0.0052014	0.0007773	0
C_310	male	44	normal	no	50.0182	41.6916	50.4641	40.2851	47.8958	49.1561	49.85	51	23.3	25.1	8	4.94258	15.105	4	1.76	6.76	1.44	6.39203	5.29374	5.44975	6.67909	1.85567	2.61446	0.97898	0.029214	0.0251852	0.0103241	0.0450774	0	0.0023454	0.0001113	0.0028981	0	0.0010864	0.0066425	0.0038888	0.0034995	0.0019561	0.0007559	0	0.0004934	0.0003816	0.0052014	0.0007773	0
C_312	female	68	normal	no	55.1538	52.2059	65.0708	51.1816	60.999	67.194	39.57	16.3	21.4	19	5	6.96429		2.56	2.16	5.06	0.74	-7.32904	-3.85271	-1.45214	-3.98994	-5.06872	-3.79934	0.893156	0.0179866	0.0130923	0	0.0225403	0	0.0040732	0.0058624	0.0031177	0.0025704	0.0113923	0.0018119	0.0009147	0.00113	0.010265	0.0040885	0.0042929	0.620666	0.0092897	0.0322897	0	0.0467298
C_314	male	75	normal	no	69.1915	64.6397	72.5035	58.1215	70.6366	73.3201	40.89	29.4	20.8	24.5	6	5.81061	10.779	3.66	1.66	5.94	0.79	1.20878	2.84662	-0.292784	-3.33992	-1.27257	-4.805	0.813596	0	0.0019978	0.00175	0.012448	0.0184936	0.0119353	0.0360987	0.0630424	0.0513656	0.0235035	0.0174076	0.0139103	0.0284737	0.0483815	0.134556	0.062539	0	0.0663356	0	0	0
C_316	female	62	normal	no	61.7255	53.2104	58.3581	58.7334	56.9779	65.5598	51.7	30.1	33.3	29.6	5	4.87416	10.073	3.59	1.55	5.83	1.77	3.95683	2.06695	-2.78768	8.95328	-4.08296	0.679385	0.938901	0.0017452	0.0167037	0.002205	0.0197662	0	0.0046783	0.0007337	0	0	0	0	0	0.0011805	0	0	0	0	0.0028514	0.00236	0.922004	0
C_317	male	71	normal	no	61.6642	60.7653	71.7143	54.2227	67.314	72.2222	35.04	44	26.4	27.5	5	5.31738	9.619	3.86	1.37	6.01	1.87	-3.17571	2.24904	2.5028	-3.64445	-1.25719	-1.82769	0.820036	0.0411416	0.067245	0.0043461	0.0597523	0	0.0380231	0.0216576	0.0361618	0.0294469	0.0307171	0.0049547	0.0084576	0.0148061	0.0125842	0	0.116312	0	0.0580647	0.0789002	0	0.0001679
[truncated: 5 more columns]
